# Supplementary material for: Association between INDELs in MicroRNAs and Susceptibility to Gastric Cancer in Amazonian Population
Source: Genes (Basel). 2022 Dec 24;14(1):60. doi: 10.3390/genes14010060 (PMC9858651; doi:10.3390/genes14010060)
Supplement: Supplementary file 1 [file genes-14-00060-s001.zip]

Archive with 1 entries (1 files):
- genes-1964826-supplementary.pdf
